# Supplementary material for: Transcriptome-Guided Identification of Pectin Methyl-Esterase-Related Enzymes and Novel Molecular Processes Effectuating the Hard-to-Cook Defect in Common Bean (Phaseolus vulgaris L.)
Source: Foods. 2022 Jun 9;11(12):1692. doi: 10.3390/foods11121692 (PMC9222787; doi:10.3390/foods11121692)
Supplement: Supplementary file 1 [file foods-11-01692-s001.zip]

Archive with 1 entries (1 files):
- foods-1724433-supplementary.pdf
